# Supplementary material for: SKL1 Is Essential for Chloroplast Development in Arabidopsis
Source: Front Plant Sci. 2018 Feb 20;9:179. doi: 10.3389/fpls.2018.00179 (PMC5826214; doi:10.3389/fpls.2018.00179)
Supplement: TABLE S2 — Analysis of differentially expressed genes involved in the photosynthesis, pigment metabolism, carbon metabolism, biosynthesis of secondary metabolites, and plant hormone signal transduction. [file Table_2.XLS]

## Sheet: Sheet1
Unigene		WT	skl1
		log2(RKPM)	log2(RKPM)
Photosynthesis
AT5G23980	ATFRO4	5.66379	4.26982
AT5G49730	ATFRO6	12.6203	11.5467
AT3G52720	CAH1	10.9809	9.84256
AT1G01580	FRO2	7.63591	5.31276
AT2G34430	LHB1B1	15.722	13.9648
AT3G54890	LHCA1	17.1857	16.1748
AT3G47470	LHCA4	17.5984	16.5076
AT2G05100	LHCB2.1	16.7683	15.5361
AT2G05070	LHCB2.2	16.5623	14.9782
AT3G27690	LHCB2.4	14.9151	11.9211
AT5G54270	LHCB3	16.8623	15.6539
AT3G08940	LHCB4.2	16.4742	15.0169
AT4G10340	LHCB5	17.1206	16.031
AT1G15820	LHCB6	17.1479	16.079
AT3G01440	PQL1	9.10123	8.10059
AT4G02770	PSAD-1	15.6298	14.6199
AT1G03130	PSAD-2	14.8288	13.4637
AT1G31330	PSAF	16.2313	15.195
AT1G52230	PSAH2	14.8331	13.3336
AT4G05180	PSBQ	15.3564	13.9765
AT5G38420	RBCS-2B	15.8027	11.757
Genes related to photosynthetic regulation
AT4G34740	ATASE2	9.64978	10.7139
AT3G52720	CAH1	10.9809	9.84256
AT3G26740	CCL	12.4118	10.6917
AT5G60540	EMB2407	8.61588	10.0659
AT5G23940	EMB3009	10.4577	9.12731
AT5G44190	GLK2	12.1615	11.1335
AT2G20570	GLK1	11.6589	9.14271
AT1G67900	NPH3	11.3995	9.42248
AT3G45780	PHOT1	13.3379	12.177
AT3G26900	SKL1	10.6622	7.13305
AT4G03320	TIC20-IV	6.78437	8.17086
Plant hormone signal transduction
AT1G75750	GASA1	12.1956	13.9194
AT1G74670	GASA6	12.9481	10.5762
AT4G27260	GH3.5	10.8339	9.45443
AT5G54510	GH3.6	11.5747	9.64206
AT2G47750	GH3.9	7.94892	6.29378
AT4G14560	IAA1	9.3342	7.11739
AT2G33310	IAA13	9.95861	8.93878
AT4G14550	IAA14	9.37253	7.87979
AT3G15540	IAA19	9.70243	6.74701
AT3G23030	IAA2	11.8312	10.3272
AT4G32280	IAA29	8.9278	4.30354
AT3G62100	IAA30	5.61341	2.84463
AT1G15580	IAA5	6.23546	1.64198
AT1G52830	IAA6	6.96664	3.42353
AT3G17860	JAZ3	9.49865	8.31343
AT1G73590	PIN1	8.41364	6.9675
AT1G70940	PIN3	13.0075	11.4524
AT2G01420	PIN4	11.7334	10.4571
AT1G23080	PIN7	12.0372	10.6737
AT4G38850	SAUR_AC1	7.72728	6.30749
AT5G18030	SAUR21	8.8134	6.89353
AT1G29510	SAUR68	8.40569	6.76476
AT1G04240	SHY2	10.6952	9.23254
Pigment metabolism
AT5G52570	BETA-OHASE 2	10.4294	8.94201
AT4G19170	NCED4	11.7818	10.1648
AT5G43860	ATCLH2	6.19268	7.95064
AT1G64970	G-TMT	9.44674	8.00549
AT3G14440	NCED3	6.70386	4.36135
AT5G54190	PORA	9.13318	1.91904
AT4G27440	PORB	13.0032	9.78841
AT1G03630	PORC	11.8379	10.6568
AT5G17230	PSY	13.0867	12.0852
Carbon metabolism
AT5G19550	ASP2	10.7482	12.887
AT2G36460	ATFBA6	11.3683	12.6416
AT5G50950	FUM2	10.7038	8.24571
AT5G35790	G6PD1	11.9961	10.862
AT1G24280	G6PD3	8.56941	10.3366
AT1G09420	G6PD4	6.91442	8.81629
AT5G41670	PDG3	10.7104	12.4798
AT4G27970	SLAH2	4.59393	6.2965
AT5G24030	SLAH3	9.26619	10.715
AT1G14190		5.76404	4.39177
AT1G12570		6.98034	3.98319
AT5G50950		10.7038	8.24571
AT4G18440		10.7573	8.38552
Biosynthesis of secondary metabolites
AT2G36460	-	11.3683	12.6416
AT4G39800	MI-1-P SYNTHASE	13.018	11.4309
AT4G30290	ATXTH19	9.83519	8.68125
AT1G65310	ATXTH17	8.85689	7.02256
AT1G22370	AtUGT85A5	7.85846	6.50383
AT5G65800	ACS5	4.77523	-0.0194696
AT1G06080	ADS1	10.3014	6.87494
AT2G22240	ATMIPS2	10.6406	8.77771
AT4G18440	-	10.7573	8.38552
AT4G33070	-	7.57231	10.5386
AT1G02205	CER1	9.16432	6.55113
AT5G41670	-	10.7104	12.4798
AT3G02020	AK3	11.4948	10.0309
AT1G78970	LUP1	10.7601	8.54594
AT4G39500	CYP96A11	-0.472399	3.8752
AT1G24540	CYP86C1	-0.0626456	4.08534
AT1G63710	CYP86A7	5.36055	2.02677
AT1G01600	CYP86A4	7.74317	6.2687
AT4G37370	CYP81D8	7.97691	9.19736
AT1G11600	CYP77B1	8.30642	6.9566
AT1G19630	CYP722A1	3.84519	-0.586024
AT3G26290	CYP71B26	9.7059	10.9692
AT3G48280	CYP71A25	7.46335	4.74832
AT2G26710	BAS1	9.60683	7.39547
AT1G02850	BGLU11	9.48281	10.8536
stress
AT2G37760	AKR4C8	9.52238	10.6835
AT2G37770	AKR4C9	7.62273	8.91421
AT3G01420	ALPHA-DOX1	10.558	12.0054
AT3G49120	ATPERX34	11.5982	13.6134
AT4G14580	CIPK4	6.35427	7.44076
AT5G49910	CPHSC70-2	12.7103	13.8118
AT3G13470	CPN60B2	12.0179	13.7395
AT4G14690	ELIP2	6.60478	12.2867
AT5G59720	HSP18.2	6.52333	7.73165
AT3G23990	HSP60	11.1214	12.1511
AT3G09440	HSP70-3	12.0924	13.7842
AT5G56010	HSP81-3	12.1527	13.1919
AT1G15960	NRAMP6	7.68126	8.80573
AT5G64120	PER71	8.9506	11.8178
AT4G23550	WRKY29	5.98195	7.54245
AT4G22070	WRKY31	4.35135	6.13951
AT3G01970	WRKY45	8.00193	9.39197
AT5G49520	WRKY48	6.55189	8.12346
AT2G25000	WRKY60	7.5056	8.9423
AT1G60730		9.54995	10.9175
AT1G06690		10.0546	11.5146
AT3G29970		3.4818	9.92657
